# Supplementary material for: Practical Comprehensive Approach to Current Atrial Fibrillation Challenges: Insights from an Expert Panel
Source: J Clin Med. 2025 Jul 22;14(15):5199. doi: 10.3390/jcm14155199 (PMC12346891; doi:10.3390/jcm14155199)
Supplement: Supplementary file 1 [file jcm-14-05199-s001.zip]

Archive with 1 entries (1 files):
- jcm-3702302-supplementary.pdf
